# Supplementary material for: 1,2-Diphenyl-o-carborane and Its Chromium Derivatives: Synthesis, Characterization, X-ray Structural Studies, and Biological Evaluations
Source: Molecules. 2023 Jun 23;28(13):4942. doi: 10.3390/molecules28134942 (PMC10343451; doi:10.3390/molecules28134942)
Supplement: Supplementary file 1 [file molecules-28-04942-s001.zip]

Archive with 1 entries (1 files):
- molecules-2454834-supplementary.pdf
